# Supplementary material for: The Impact of Drying Methods on the Quality of Blanched Yellow Mealworm (Tenebrio molitor L.) Larvae
Source: Molecules. 2024 Aug 3;29(15):3679. doi: 10.3390/molecules29153679 (PMC11314216; doi:10.3390/molecules29153679)
Supplement: Supplementary file 1 [file molecules-29-03679-s001.zip]

Archive with 1 entries (1 files):
- molecules-3110117-supplementary.pdf
